# Supplementary material for: Mapping Turnaround Times (TAT) to a Generic Timeline: A Systematic Review of TAT Definitions in Clinical Domains
Source: BMC Med Inform Decis Mak. 2011 May 24;11:34. doi: 10.1186/1472-6947-11-34 (PMC3125312; doi:10.1186/1472-6947-11-34)
Supplement: Additional file 1 — TAT Definitions. This file contains the full table with all TAT definitions and their references. [file 1472-6947-11-34-S1.XLS]

## Sheet: Supplementary_Table_1
Nr	Total	Longtext	Start	End	Domain	References
1	2	ICU length of stay	Admission/transfer from	Transfer to	ED	S11, S47
2	1	Arrival to time of general anaesthetic	Time of arrival in ED	Time of onset of general anaesthesia	ED	S70
3	1	Arrival to time of discharge	Time of arrival in ED	Time of discharge	ED	S70
4	1	Total turnaround time	Starting dictation	Dictation report corrected	ED	S122
5	1	Turnaround time	Patient arrival	Patient discharge or hospitalization	ED	S53
6	1	Emergency department dispositition time	Arrival at hospital	Arrival at the operating room or at ward of admission	ED	S24
7	1	ED Length of Stay (LOS)	Registration in triage	Time of discharge or admission	ED	S58
8	25	(laboratory) Turnaround time	Time of receipt of specimen	Time of availiability of the result	Laboratory	S8, S14, S16, S33, S34, S35, S36, S58, S65, S68, S75, S82, S83, S86, S91, S94, S96, S100, S101, S105, S112, S113, S114, S115, S117
9	9	Turnaround time	Order	Results were available	Laboratory	S27, S28, S29, S31, S37, S43, S75, S76, S81
10	8	Order-to-report turnaround time / therapeutic TAT	Order	Report	Laboratory	S18, S33, S34, S51, S79, S96, S100, S101
11	7	Turnaround time	Sample receipt time	Result verification time	Laboratory	S7, S16, S30, S48, S82, S86, S90
12	6	Lab turnaround time	Collection/blood drawn	Reporting of results	Laboratory	S12, S23, S25, S38, S104, S118,
13	5	Draw-to-receipt TAT	Collection	Time of receipt in laboratory	Laboratory	S48, S58, S96, S100, S101
14	5	Draw-to-report TAT	Collection	Result was reported	Laboratory	S48, S92, S97, S100, S101
15	4	Turnaround time / testing time	Order/accessioning	Results were verified	Laboratory	S40, S44, S102, S103
16	3	Turnaround time (for Papanicolaou (Pap) tests)	Order/accessioning	Report delivery (report filling)	Laboratory	S84, S89, S121
17	3	Turnaround time	Collection	Verification	Laboratory	S32, S87, S108
18	3	Order-to-draw TAT	Order/accessioning	Specimen collection	Laboratory	S96, S100, S101
19	1	Time from biopsy to final report	Collection/performing biopsy	Final report sent to referring physician	Laboratory	S10
20	1	Turnaround times for surgical pathology reports	Specimen received in laboratory	Diagnosis reported	Laboratory	S72
21	1	Order/request / report delivery	Critical result available for review	Appropriate treatment ordered	Laboratory	S55
22	1	Turnaround time (preanalytical)	Patients arrival to ED	Time of completion and reporting of the test	Laboratory	S27
23	1	Clinical TAT	Arrival of patient in ED	Order of Test	Laboratory	S27
24	1	Therapeutic turnaround time	Test ordering	Patient treatment	Laboratory	S52
25	1	Turnaround time	Collection/sampling	Clinical decision	Laboratory	S38
26	1	Postanalytic (phase of) turnaround time	Reporting of results in the laboratory	Physician acknowledged the result	Laboratory	S58
27	3	Medication turnaround time	Writing the medication order	Delivery of medication to the ward	Medication	S15, S20, S109
28	1	Medication turnaround time	Order entry	Administration	Medication	S68
29	1	Pharmacy order around times	Time order was written	Administration	Medication	S59
30	10	Report turnaround time	End of examination	Report available in HIS	Radiology	S5, S21, S45, S46, S57, S60, S66, S80, S93, S119
31	6	Dictation turnaround time	Production of a medical image	Dictation	Radiology	S39, S49, S62, S63, S80, S107
32	6	Radiology report turnaorund time	Completion of transcription	Report signing	Radiology	S39, S61, S74, S80, S93, S95
33	5	Radiology procedure completion time	Radiology request	Xray completion	Radiology	S54, S68, S76, S85, S120
34	3	Radiology turnaround time	Imaging exam is ordered	Availability of the imaging exam's report	Radiology	S20, S49, S77
35	3	Report turnaround time	Procedure completion	Image availability/Befund	Radiology	S56, S88, S106
36	2	Turnaoround time	Dictat	Final letter send	Radiology	S41, S116
37	2	Dictation to typing time	Dictation	Typing	Radiology	S39, S107
38	1	Time in radiology	Start of radiology period	Start of next clinical period	Radiology	S69
39	1	Turnaround time	Request reception	Report delivery	Radiology	S17
40	1	Report turnaround time	Examination completion	Report signature	Radiology	S22
41	2	Length of stay	Admission/Transfer from	Discharge/death	Whole Clinic	S4, S19
42	2	Request-to-arrival turnaround time / collection TAT	Time of request or arrival of request in the blood bank	Arrival of blood components in OR	Whole Clinic	S78, S90
43	1	Time to availability	Date of diagnosis	Date of availability of case in registry	Whole Clinic	S99
44	1	Time to discharge letter	Patient discharge	Discharge letter completed	Whole Clinic	S26
45	1	Time to diagnosis	Time from order	Diagnosis is availiable	Whole Clinic	S98
46	1	Total delay	Sympton onset/day 1 of illness	National/central reporting	Whole Clinic	S111
47	1	Turnaround time	Incident	Report of incident	Whole Clinic	S64
48	1	Turnaround time	Date of photography	Date of return of processed angiogram	Whole Clinic	S74
49	1	Average waiting time during discharge process	Final treatment step during a patient’s length of stay	Patient is discharged or transferred to an appropriate level of care	Whole Clinic	S1
50	1	Report turnaround time	From completion of procedure	Finalization of the report	Whole Clinic	S67
51	1	Discharge process	Physicians issue of discharge order	Cashiers issue of exit sheet	Whole Clinic	S2
52	1	turnaoround time	Dictat	Final letter send	Whole Clinic	S42
53	1	procedure room turnaround time	Endoscopist enters room	Patient leaves room	Whole Clinic	S6
54	1	Dialysis treatment time	Start of treatment (blood flow on)	End of treatment (blood flow off)	Whole Clinic	S3
55	1	Time needed to score a patient	Paper / electronic system available	Chart finished	Whole Clinic	S13
56	1	Turnaround time	Physician leaves OR	Physician arrives at OR for following operation	Whole Clinic	S1
57	1	Surgical turnaround time	End of first surgical case	Beginn of following surgical case	Whole Clinic	S71
58	1	Request-to-retrieval turnaround time	Time of request or arrival of request in the blood bank	Blood components ready for release	Whole Clinic	S78
59	1	Waiting time	Time from registring at the front desk	Chemotherapy started	Whole Clinic	S110
60	1	Consultation turnaround time	Collection of relevant materials	Completion of consultation	Whole Clinic	S50
61	1	Turnaorund time of final discharge letters	Patients discharge	Final letter send	Whole Clinic	S9
	162
